# Supplementary material for: Virtual Screening of Benzimidazole Derivatives as Potential Triose Phosphate Isomerase Inhibitors with Biological Activity against Leishmania mexicana
Source: Pharmaceuticals (Basel). 2023 Mar 3;16(3):390. doi: 10.3390/ph16030390 (PMC10058926; doi:10.3390/ph16030390)
Supplement: Supplementary file 1 [file pharmaceuticals-16-00390-s001.zip]

Archive with 1 entries (1 files):
- pharmaceuticals-2215718-supplementary-fina.pdf
